# Supplementary material for: One-Pot Synthesis of Hyperbranched Polyurethane-Triazoles with Controlled Structural, Molecular Weight and Hydrodynamic Characteristics
Source: Polymers (Basel). 2022 Oct 25;14(21):4514. doi: 10.3390/polym14214514 (PMC9656031; doi:10.3390/polym14214514)
Supplement: Supplementary file 1 [file polymers-14-04514-s001.zip]

Archive with 1 entries (1 files):
- polymers-1981120-supplementary.pdf
